# Supplementary material for: Mediator subunit MDT-15/MED15 and Nuclear Receptor HIZR-1/HNF4 cooperate to regulate toxic metal stress responses in Caenorhabditis elegans
Source: PLoS Genet. 2019 Dec 9;15(12):e1008508. doi: 10.1371/journal.pgen.1008508 (PMC6922464; doi:10.1371/journal.pgen.1008508)
Supplement: S5 Table — (XLSX) [file pgen.1008508.s007.xlsx]

## Sheet: README
S5 Table: Numerical values used for figures in this study.
This table contains all raw values used to generate the figures contained in the manuscript.

## Sheet: Fig 1
C
	WT 0μM Cd			WT 100μM Cd			cdk-8(tm1238) 0μM Cd			cdk-8(tm1238) 100μM Cd
mtl-1	1.1864	0.548382	2.08141	1402.54	394.31	655.086	0.997845	0.903684	10.7117	382.413	123.733	296.299
mtl-2	3.10296	0.148696	0.70585	11.2657	3.52517	6.90961	1.03337	0.109369	0.374289	7.33907	2.4175	4.07731
cdr-1	1.76835	0.615037	1.13442	192.079	137.957	64.4516	0.317322	0.33894	0.715655	25.3468	13.3818	8.30822
cdf-2	1.61419	0.863664	1.12568	5.86711	4.40533	34.7374	1.34746	1.04131	1.53485	4.44965	3.44766	27.6932
ttm-1	0.812519	0.954604	1.60163	3.71085	4.17234	2.66248	0.775039	1.03456	1.38895	2.90813	3.29989	2.60001
D
	WT 0μM Zn			WT 200μM Zn			cdk-8(tm1238) 0μM Zn			cdk-8(tm1238) 200μM Zn
mtl-1	1.31231	1.26008	0.427615	234.819	57.9607	212.738	0.0818624	0.272849	3.26275	34.4194	18.4951	85.9383
mtl-2	1.22599	1.04657	0.727443	9.85285	9.66709	4.91299	0.789011	1.1278	0.59405	2.25198	1.63245	2.13709
cdr-1	0.966343	0.51423	1.51943	91.5849	32.4816	67.1369	0.17088	0.213253	1.96978	15.3163	29.5109	7.71302
cdf-2	0.965061	0.664901	1.37004	18.9611	22.8565	42.0317	0.503038	1.98632	2.23228	18.7015	24.1097	34.2342
ttm-1	1.04809	0.56854	1.38337	4.69327	10.7798	25.8834	0.490745	0.958548	1.23096	4.27123	6.32903	19.012

## Sheet: Fig 2
2D1	cdr-1p::gfp				2D2	cdr-1p::gfp				2D3	cdr-1p::gfp				2D4	cdr-1p::gfp
	control(RNAi)		mdt-15(RNAi)			control(RNAi)		mdt-15(RNAi)			WT		cdk-8(tm1238)			WT		cdk-8(tm1238)
	0 uM Cd	100 μM Cd	0 uM Cd	100 μM Cd		0 uM Zn	200 μM Zn	0 uM Zn	200 μM Zn		0 uM Cd	100 μM Cd	0 uM Cd	100 μM Cd		0 uM Zn	200 μM Zn	0 uM Zn	200 μM Zn
	84.419	827.034	21.289	27.458		13.19	131.563	49.813	62.683		354.422	2223.68	112.084	702.095		99.853	1902.61	59.108	82.805
	44.238	945.14	24.978	24.559		14.119	572.058	41.388	108.075		279.144	2527.51	296.986	184.824		135.309	169.963	60.944	250.038
	49.386	1196.2	39.153	27.679		50.203	506.716	62.855	76.051		95.2847	2086.31	72.3534	239.28		79.22	1170.99	58.916	150.734
	73.52	1183.21	33.404	26.782		78.664	314.141	30.265	150.337		300.01	1189.45	155.586	1493.75		55.796	1329.84	53.44	90.593
	53.175	1662.08	22.805	32.44		50.769	366.969	27.322	75.352		285.071	1423.12	167.423	686.383		117.886	1077.3	42.558	168.145
	62.444	626.787	26.863	35.177		81.358	83.697	20.112	106.807		162.969	2125.9	212.105	105.621		82.972	67.747	90.063	198.051
	39.333	696.6	26.55	26.822		49.121	83.803	42.488	112.455		134.929	1001.96	163.495	535.394		71.802	1134.64	80.029	163.872
	66.762	1051.75	41.308	20.211		43.678	112.607	15.582	69.934		310.26	2641.49	225.569	69.8922		150.96	1256.49	32.148	115.78
	106.445	815.246	27.416	31.572		55.664	470.492	27.007	110.412		161.395	2423.83				118.657	1295.05	72.848	197.557
	107.922	676.454	28.35	23.867		188.938	143.783	25.945	78.211		38.5694	503.674	27.6264	82.6579		67.722	1144.54	61.036	115.078
	127.871	573.182	34.388	26.529		172.16	389.675	31.175	135.52		34.9719	342.599	52.8202	45.9161		64.827	1040.99	87.163	200.751
	75.187	548.243	33.386	30.68		141.025	233.473	19.518	123.095		60.6654	179.482	43.7412	82.5467		138.602	1777.1	25.821	258.495
	84.358	896.527	67.447	21.657		124.147	386.438	22.469	219.397		49.7006	513.456	20.4928	41.943		107.221	955.586	71.223	225.357
	111.721	784.895	10.789	29.693		95.953	375.503	45.416	225.606		35.6916	168.964	28.6243	18.5859		78.048	1658.65	25.068	70.93
	65.62	1038.2	20.435	42.693		130.93	713.048	154.455	149.119		54.953	256.969	34.1257	66.3359		96.825	1873	47.404	286.311
	79.17	1115.99	8.833	26.067		181.942	351.33	154.815	296.031		47.7717	609.16	51.5347	62.2331		78.825	1761.99	50.956	72.618
	100.411	876.212	13.297	27.137		105.039	422.753	285.018	853.754		44.5963	642.934	60.5135	51.5052		92.412	1593.9	57.486	95.616
	80.601	588.7	16.671	28.16		125.882	455.523	148.847	108.67		100.639	631.922	46.7779	77.4879		82.673	1993.65	67.998	28.369
	107.07	546.969	12.071	21.75		122.739	957.907	170.009	317.016		39.1077	442.642	20.7543	86.5907		146.851	1233.62	52.406	23.851
	105.95	325.684		17.656		151.858	1689.22	257.961	111.27		29.3681	693.27	34.6586	180.414		135.556	45.861	56.661	125.331
	59.247	554.499		18.707		137.549	732.287	108.919	302.036		27.148	378.764	32.8841	167.202		100.326	578.443	67.724	107.795
	90.249	567.752		25.36		117.917	955.381	252.166	138.376		36.2431	559.065	37.9863	76.5754		136.626	51.781	26.665	13.753
	70.602	247.579		20.809		99.369	821.609	189.386	261.442		62.6296	635.871	24.7392	65.2022		40.984	595.052	37.75	0
	34.349	424.113		19.717		110.078	89.281	270.085	138.585		40.8904	191.085	30.771	49.6228		42.445	202.691	35.982	24.338
	58.134	776.663		15.363		98.842	341.441	222.751	106.728		40.9959	549.074	40.6963	99.3047		28.983	369.456	60.253
	67.419	534.777		17.635		89.385	66.01	140.365	118.914		35.9757	330.062	38.9653	36.4194		4.023	131.039	27.664
	64.579	474.733		19.997		75.775	85.468	191.954	103.716		50.6826	384.263	29.4367	64.7992		53.615	59.888	38.358
	44.036	454.822		17.133		37.378	80.471	421.63	120.707		21.0298	423.39	20.4703	168.898		40.537	32.041	44.019
	29.576	696.483		16.401		82.292	1127.13	245.721	513.743		105.017	307.606	36.1936	197.11		31.009	139.994	2.285
	43.626	785.149		13.496		84.773		63.265	93.441		63.3315	1098.82	32.3288	162.062		21.567	42.694	11.791
	47.86	467.574		21.153				33.671	92.498		51.1143	854.867		72.2214		15.268	36.479	0
	27.311			17.688				145.384	240.834		36.3378	537.586		30.359			55.725
								86.666	435.271		55.0652	676.085		39.2814
								104.224			52.4391	391.108		93.5419
								65.441			34.1935	551.846		48.9211
								72.995			32.3649	547.456		100.097
								86.366			70.0643	372.195		144.317
								50.16			70.117	760.22		120.947
								47.766			97.1645	241.284		65.0658
								65.249
								64.585
								85.531

## Sheet: Fig 3
A	control RNAi		skn-1 RNAi		hsf-1 RNAi		daf-16 RNAi		hizr-1 RNAi		elt-2 RNAi		B	control RNAi		elt-2 RNAi		C	WT		cdr-1p dHZA		cdr-1p dGATA1		cdr-1P dGATA2
	untreated	100 μM Cd	untreated	100 μM Cd	untreated	100 μM Cd	untreated	100 μM Cd	untreated	100 μM Cd	untreated	100 μM Cd		untreated	100 μM Cd	untreated	100 μM Cd		untreated	100 μM Cd	untreated	100 μM Cd	untreated	100 μM Cd	untreated	100 μM Cd
	106.445	696.6	125.244	269.575	98.091	769.949	208.68	1525.05	170.711	163.337	33.431	36.315		99.3946	562.287	40.419	159.828		49.885	1928.59	35.248	42.764	26.283	80.352	66.769	140.681
	107.922	1051.75	86.417	533.755	104.553	961.76	118.046	259.841	139.216	109.766	47.787	28.683		108.716	434.537	33.395	92.1596		66.992	472.449	42.712	88.076	42.395	595.897	28.157	49.006
	127.871	815.246	142.523	507.059	72.416	946.44	117.941	1494.04	133.474	157.595	36.447	36.568		171.867	1007.33	50.7957	48.4586		91.435	2250.05	28.581	75.05	33.821	37.153	16.687	83.992
	75.187	676.454	87.552	272.286	136.595	1185.75	108.918	2022.93	128.063	192.216	30.725	29.808		121.851	273.869	26.2619	25.2014		69.341	1526.59	46.979	51.857	26.24	133.199	21.507	79.226
	84.358	573.182	96.221	198.51	121.016	1158.29	130.45	2173.36	203.516	132.437	125.357	24.414		137.875	1052.89	34.7943	180.095		75.903	1186.38	51.395	62.124	23.444	249.908	26.354	33.965
	111.721	548.243	102.917	199.758	137.144	1193.39	191.367	1945.45	192.731	141.909	36.44	38.602		145.915	533.333	31.1606	103.843		192.883	1397.91	38.442	107.663	11.057	168.693	27.882	271.861
	65.62	896.527	60.332	1180.84	90.504	972.351	153.597	1648.88	201.869	121.1	72.327	29.095		52.352	1118.11	36.6609	32.6466		81.244	1372.41	64.907	36.668	42.263	23.224	18.781	255.703
	79.17	784.895	57.532	914.041	73.571	1074.84	158.006	2050.29	151.475	139.57	50.044	49.277		58.0821	155.912	77.6276	20.1098		138.689	1406.88	57.115	70.493	39.335	54.469	29.01	44.534
	100.411	1038.2	72.194	609.968	76.751	1086.55	54.036	1900.37	91.577	292.028	37.715	36.155		131.775	437.75	31.532	29.8106		228.682	548.425	35.76	34.162	36.663	20.009	14.919	24.895
	80.601	1115.99	52.221	625.844	94.482	1164.08	106.174	1306.28	146.237	149.1	33.292	29.816		109.544	239.701	36.7317	228.576		43.766	848.782	34.404	65.642	61.071	29.818	16.216	30.564
	107.07	876.212	28.317	415.76	77.488	1537.11	126.315	2159.3	86.06	197.552	36.667	35.235		87.2362	555.281	34.9222	185.351		80.458	1084.87	34.445	82.43	41.323	22.507	3.574	15.946
	105.95	588.7	58.415	1094.41	105.538	415.19	86.538	1907.92	146.43	114.618	38.1	42.233		102.527	468.347	54.9482	43.8277		74.56	115.137	36.233	36.422	9.42	44.676	9.979	81.311
	59.247	827.034	88.067	774.706	107.53	467.433	81.351	1749.83	93.516	106.381	29.855	27.15		100.507	57.928	62.2882	191.651		65.252	964.29	19.763	72.766	11.493	31.743	10.523	69.152
	90.249	945.14	61.231	686.722	100.507	299.999	57.972	1730.95	165.908	95.517	44.915	34.6		85.116	419.611	56.7781	20.4752		94.542	456.836	39.577	71.326	16.433	155.859	17.935	15.059
	84.419	1196.2	75.937	610.005	49.617	487.654	79.829	1856.7	196.342	163.967	18.042	43.074		49.4971	404.526	41.5783	198.587		54.12	1181.87	41.737	63.732	31.248	151.609	10.894	30.422
	44.238	1183.21	101.996	547.703	54.975	729.087	47.69	1601.33	76.921	115.709	16.02	59.781		49.5077	542.341	42.8497	61.463		95.662	791.488	40.697	54.626	21.781	67.468	14.901	53.311
	49.386	1662.08	88.21	1035.35	47.015	307.736	51.058	1653.83	129.256	48.688	10.64	46.397		87.999	970.919	34.6199	197.09		84.182	495.731	42.393	37.329	20.687	58.266	19.64	26.789
	73.52	626.787	74.534	1232.57	52.441	350.981	58.04	1848.56	59.033	68.803	9.8	71.259		89.88	417.596	33.373	292.504		70.829	340.299	31.951	78.842	13.472	14.296	17.558	15.253
	53.175	546.969	98.851	1032.94	59.026	304.721	33.231	1803.99	99.143	46.028	20.531	43.757		109.021	226.639	80.631	283.664		75.413	431.854	49.905	95.203	17.464	46.113	16.674	60.026
	62.444	325.684	129.834	1427.89	44.431		60.216	1348.18	90.85	47.51	23.483	11.494		143.293	483.958	100.474	67.691		64.532	155.363	26.583	21.009	12.436	53.6
	39.333	554.499	51.048	347.703	42.119		37.627	1941.17	183.212	75.607	15.348	16.684		122.566	562.471	66.924	80.763		39.184	248.532	45.649	15.224	15.537	92.438
	66.762	567.752	58.302	260.106	70.055		68.797	1604.07	208.741	88.913	16.913	12.79		188.831	818.528	83.483	87.322		53.949	309.067	27.171	14.503	12.651	12.613
	70.602	247.579	60.171	178.278			64.954	1585.73	115.086	69.28		9.588		305.565	663.538	33.758	57.535		37.748	251.793	43.622	19.315	12.362	45.523
	34.349	424.113	76.881	292.362			34.924	1795.29	196.918	66.477		23.843		181.412	372.049	82.542	407.86		59.161	153.098	59.6	17.816	72.034	34.86
	58.134	776.663	84.462	322.103			52.568	1568.68	80.332	41.176		33.83		62.526	299.933	156.809	102.58		71.749	434.023	29.306	23.023	66.634	46.864
	67.419	534.777	68.828	274.345			34.016	1402.02	119.699	78.56		11.748		99.656	277.136	115.247	125.921		41.767	420.843	26.854	16.886	147.071	33.392
	64.579	474.733	94.194	124.952			46.488		101.817	55.433		33.631		164.228	732.53	55.636	70.926		68.591	215.007	18.362	25.317	63.913	57.456
	44.036	454.822	164.253						106.049	83.406		20.398		83.935	424.839	52.562	142.208		39.342	281.769	21.209	20.491	31.577	37.346
	29.576	696.483	82.331						87.792	44.952		25.957		177.591	926.622	73.177	170.554		33.87	466.494	21.616	15.297	83.392	35.225
	43.626	785.149	26.57						75.089	88.509		21.552		212.432	600.686	81.24	108.063		31.148	405.758	19.85	25.87	115.972	62.278
	47.86	467.574	26.012						65.093	75.277		15.304		167.332	350.121	46.493	67.265		106.369	406.235	18.994		52.791	227.623
	27.311	46.81	13.397						58.694	80.569		13.66		174.923	121.47	51.293	134.986		59.493	794.978	23.541		53.683	96.24
	43.765	920.976	15.079						63.451	77.364		21.198		134.447	342.533	55.961	52.691		68.76	497.131	34.855			30.397
	44.253	1353.28	25.101						41.203	89.572		12.927		67.955	546.675	82.898	31.769		56.891	895.271	22.968			32.414
	59.751	1049.04	27.902						41.225	39.423		10.889		96.637	541.336	44.664	88.448		62.139	830.555	32.608			112.994
	27.225	548.724	24.267						91.277	59.002		14.36		74.242	735.963	42.603	141.923		54.911	519.517	18.005			124.446
	40.363	881.903	14.109						86.59	59.388		39.439		64.975	425	45.874	60.572		46.618	432.318	22.331			103.979
	60.33	1207.69	21.443						42.122	61.949				123.942	282.592	39.234	22.939			867.904	19.782
	40.814	95.149	28.116						42.215	84.822				184.406	184.124	47.045	51.982			1120.92	24.483
	38.745	448.906							92.651	65.679				54.465	170.928	53.867	67.498			886.829	21.006
	37.125	230.515							41.018					249.079	438.248	52.917	62.265			687.992	36.978
	32.709	1570.12							42.46					68.306	1046.84	99.916	103.635				18.207
	46.337	103.619							35.831					75.633	146.838	52.956	36.436
	43.139								68.246					50.839	799.488	66.878
	51.129								36.364					143.207	432.327	54.093
	50.787								57.387					50.231		51.523
	60.03								65.771					44.763		48.675
	42.65								117.738					89.842		42.747
	12.859								82.117
	35.795								64.862
	35.882

## Sheet: Fig 4
A
	WT control(RNAi)					WT mdt-15(RNAi)					hizr-1(am285) control(RNAi)					hizr-1(am285) mdt-15(RNAi)
mtl-1	4.02409	0.173912	0.39565	0.121377	0.284966	4.35313	0.24031	0.537726	1.3455	2.07451	680.871	184.985	625.854	300.594	1297.21	15.3923	5.53966	1.99632	5.05926	7.33019
mtl-2	1.17139	0.390336	2.46307	0.112047	0.863155	0.0652162	0.0206568	0.0714097	0.00772457	0.0106781	20.8998	15.4256	20.9553	12.2499	0.532804	0.313549	0.710189	0.258298	0.0579346	0.0742841
cdr-1	2.22035	0.193687	1.1058	0.171351	1.30881	0.732966	0.151022	0.530565	0.11948	0.105377	3.59977	2.62768	4.45782	0.976085	0.42585	0.206007	0.569344	0.391655	0.289459	0.133816
cdf-2	2.27637	0.400292	1.25761	0.215328	0.850393	0.822315	0.213649	0.622878	0.366951	0.534589	3.02725	2.97947	2.96584	1.41603	0.961151	0.904889	0.924891	1.16766	0.552823	0.960026
ttm-1	1.35019	0.128655	1.20582	1.28921	1.02612	0.881379	0.325329	0.517521	1.23245	1.12916	2.59196	1.55887	0.856914	1.14687	1.94911	1.83427	0.610429	0.65293	1.60775	1.27178
B
	WT control(RNAi)				WT hizr-1(RNAi)				WT nhr-49(RNAi)				mdt-15(yh8) control(RNAi)				mdt-15(yh8) hizr-1(RNAi)				mdt-15(yh8) nhr-49(RNAi)
mtl-1	0.452386	0.079125	0.318222	3.15027	0.056446	0.128642	0.30639	1.22041	0.358454	0.075511	0.215985		3.38905	1.40204	2.05004	13.3068	0.601537	0.534231	1.80357	6.33547	12.495	52.5513	0.566031
mtl-2	0.607897	1.2214	1.4131	0.757603	0.17379	0.963379	2.57714	0.076249	0.400005	1.87756	0.528145		4.39753	3.78256	3.65599	4.42504	0.220362	1.44385	4.35426	0.513137	7.12383	41.6807	22.8798
cdr-1	0.0918	0.182481	0.185828	3.53989	0.250026	0.181816	0.175333	3.49681	0.19374	0.155596	0.013169		0.962754	0.622567	0.373676	11.0663	0.015206	0.587388	0.1987	7.02211	1.70918	0.473574	0.050317
cdf-2	0.26957	0.519114	3.03741	0.173911	0.329169	0.600649	1.33112	0.202061	0.265278	0.398819	0.881082		0.818383	0.659237	3.23344	0.175869	0.688878	0.693611	1.31902	0.287203	1.19062	0.763691	1.02596
ttm-1	0.654394	0.998868	1.57979	0.766949	0.766477	1.2473	1.56367	0.715911	0.541008	1.74556	0.635773		0.81193	0.928571	1.48049	0.693836	1.39626	1.0278	1.49455	0.313313	1.70309	1.23769	0.499119
C
MDT-15 + EV	-288.741	412.385	68.5818
EV + HIZR-1	-373.516	-158.552	243.2
MDT-15 + SKN-1	3211.94	2330.77	3029.19
MDT-15 + HIZR-1	1639.94	1963.16	1750.47
D
MDT-15 & HIZR-1	736.87	772.97	1931.44
MDT-15 & HIZR-1 Zn 200μM	13920.1	12764.5	10813.9
MDT-15 & HIZR-1 Cd 5μM	14774.4	11086.6	11596.7
MDT-15 & HIZR-1 Mn 200μM	3702.15	2134.89	4973.5
MDT-15 & NHR-64	12347.6	6536.83	6545.22
MDT-15 & NHR-64 Zn 200μM	11854.1	7250.13	12643.6
MDT-15 & NHR-64 Cd 5μM	11948	3137.22	4743.19
MDT-15 & NHR-64 Mn 200μM	10301.3	8184.58	14917.3
MDT-15 & NHR-49	553.485	651.739	447.561
MDT-15 & NHR-49 Zn 200μM	746.138	2219.5	922.206
MDT-15 & NHR-49 Cd 5μM	1515.09	994.243	321.114
MDT-15 & NHR-49 Mn 200μM	825.15	1328.27	300.822
E
HIZR-1	778.813	1395.98	1644.96
HIZR-1 + 1μM Zn	4727.25	3016.37	2720.37
HIZR-1 + 5μM Zn	12913.1	7919.97	11173
HIZR-1 + 10μM Zn	8428.46	11011.8	9080.23
HIZR-1 + 25μM Zn	14923.8	16640.2	15288.5
HIZR-1 + 50μM Zn	16809.9	14055	11724.5
G
EV+HIZR-1	-327.702	-395.025	-303.903
MDT-15ΔCT+HIZR-1	591.712	584.003	451.437
MDT-15-KIX+HIZR-1	771.779	799.965	1096.56
MDT-15-ΔKIXΔCT+HIZR-1	-486.993	-520.322	-387.52
H
MDT-15 + HIZR-1WT	1996.94	3435.5	1861.19	1943.76
MDT-15 + HIZR-1WT + 200μM Zn	27725.7	17174.7	13272.9	14895.1
MDT-15 + HIZR-1D270N	43564.7	14153	8392.52	13994.2
MDT-15 + HIZR-1D270N + 200μM Zn	84794.5	94380.6	71583.7	67137.1

## Sheet: Fig 5
B	WT 0μM Zn	mdt-15(tm2182) 0μM Zn	C	WT 0μM Zn	hizr-1(am286) 0μM Zn	E	WT 200μM Zn	mdt-15(tm2182) 200μM Zn	cdk-8(tm1238) 200μM Zn	F	WT 200μM Zn	hizr-1(am286) 200μM Zn	H	control(RNAi) 200μM Zn	mdt-15(RNAi) 200μM Zn	fat-6(RNAi) 200μM Zn
	154	161		355	165		194	69	212		156	127		273	88	324
	110	46		168	160		194	36	209		138	104		222	99	269
	115	69		189	156		261	38	239		176	95		289	117	309
	204	60		194	95		154	47	154		220	132		183		175
	73	278		140	135		175	130	127		163	99		170		168
	89	155		211	128		194	88	168		229	114		149
	97	190		162	113		244	56	278		287	153
	190	152		188	229		331	54	114		215	167
	317	216		206	191		187	139	260		363	247
	261	113		149	125		257	71	194		225	144
		288		167	115			167	378		272	140
				243	214			74			183	93
				179	143			98			323	131
				276	216							152
				136								110

## Sheet: Fig 6
A	WT		mdt-15(tm2182)		B	WT		mdt-15(tm2182)		C	WT		hizr-1(am286)		D	WT		hizr-1(am286)		E	WT control(RNAi)		WT hizr-1(RNAi)		mdt-15(tm2182) control(RNAi)		mdt-15(tm2182) hizr-1(RNAi)
	0μM zinc	100μM zinc	0μM zinc	100μM zinc		0μM Cd	2.5μM Cd	0μM Cd	2.5μM Cd		0μM zinc	100μM zinc	0μM zinc	100μM zinc		0μM Cd	2.5μM Cd	0μM Cd	2.5μM Cd		0μM zinc	10μM zinc	0μM zinc	10μM zinc	0μM zinc	10μM zinc	0μM zinc	10μM zinc
	31	17	11	0		45	40	20	3		30	16	23	0		40	38	35	29		28	45	38	19	23	17	18	12
	25	21	8	0		49	39	24	6		26	22	21	0		28	25	29	24		35	35	32	25	15	22	16	15
	34	20	33	0		40	36	24	2		32	21	19	0		34	30	27	23		43	34	42	38	21	19	24	15
	24	29	20	0		43	42	19	8		23	25	18	1		35	31	33	20		28	26	28	42	18	24	26	11
	22	0	19	0		45	38	25	6		24	19	16	1		42	29	31	22		32	42	35	29	26	15	17	8
	23	15	17	0		39	40	28	0		25	16	24	0		38	22	35	21		36	40	38	31	17	17	19	10
	40	19	13	0		47	43	20	0		33	15	16	0		41	25	29	25		38	37	43	24	16	21	18	14
	30	18	15	0		47	36	18	2		36	22	13	1		32	34	25	23		41	40	25	33	29	26	21	12
	39	26	28	0		41	39	22	7		27	24	17	3		45	31	37	30		29	29	29	40	22	18	23	9
	31	22	13	0		32	28	12	0		29	23	20	0		29	20	35	19		25	25	34	27	16	14	17	11
	21	11	8	0		34	25	14	2		28	16	19	0		24	18	26	33		34	37	37	35	25	19	21	14
	9	25	24	0		36	28	19	0		18	22	20	0		23	26	28	30		30	33	40	22	17	22	21	16
	17	18	12	0		30	21	17	4		17	19	22	3		44	34	38	18		44	42	39	27	20	23	20	13
	16	17	25	0		22	24	15	0		16	16	18	0		32	35	22	27		37	39	34	36	24	16	19	17
	27	26	15	0		31	23	18	5		31	23	11	0		27	31	27	16		35	28	28	39	26	24	25	13
	16	20	22	0		35	21	14	6		21	19	15	0		35	28	32	14		26	41	23	43	24	25	23	7
	32	18	12	0		32	26	12	0		22	14	26	0		46	36	34	22		33	27	27	29	27	19	17	12
	28	19	24	0		28	21	10	1		25	18	16	0		42	32	29	30		28	40	25	21	28	21	25	14
	30	22	22	2		35	25	12	2		19	21	21	0		23	40	25	26		35	27	32	28	19	27	18	8
	48	24	27	1		24	23	10	0		24	23	19	0		36	33	21	29		45	32	41	40	21	19	16	10
	54	21	8	1		25	18	13	0		25	30	17	1		29	25	19	17		32	28	39	32	15	22	22	7
	49	35	22	0		40	24	16	0		32	28	25	0		39	27	32	23		28	41	28	29	17	17	19	12
	28	20	29	0		34	26	5	3		30	30	22	1		34	19	27	21		41	29	36	41	22	24	21	9
	41	19	23	2		21		9	4		29	27	12	0		36	22	27	14		36	36	27	25	15	28	17	7
	27	18	21	0		32		9	0		27	31	23	0		30	24	26	31		29	38	34	35	24	21	19	13
	29	21	25	0				12	0		35	24	27	0		26	18	34	28		36	25	26	26	18	18	23	11
	40	35	22	0					6		29	16	15	0		31	26	28	14		27	39	42	38	20	25	19	6
	27	23	16	1							33	27	14	3		35	20	26	16		33	43	37	24	16	15	17	10
	16	26	7	0							35	24	19	0		32	23	27	25		43	28	28	37	26	23	25	12
	32	18	19	1							28	19	26	2		24	31	25	23		26	33	39	32	24	19	20	8
	28	18	15	0							24	29	24	0							34	37	28	38	17	16	15	11
	21	14	20	2							39	30	27	1							28	30	40	27	19	26	22	5
	40	25	16	4							29	25	29	0							34	27	33	30	22	23	24	13
	54	27	13	1							43	33	21	0							26	34	28	26	20	21	18	11
	41	20	17	1							38	35	17	3
	21	24	9	0							23	18	22	0
	28	22	18	0							37	25	18	0
	30	18	18	0							31	26	16	0
	29	32	12	0							29	31	24	1
	35	21	9	0							27	21	23	1
	34	26	16	0							24	17	28	0
	36	27	14	0							33	20	19	0
	28	20	13	0							32	18	24	0
	42	22	3	0							42	27	26	0
	29	21	10	0							26	18	28	0
	29	24	6	0							25	20	25	0
	38	25	8	0
	33	28	12	0
	28	28	18	0
	43	23	7	0
	31	32	8	0
	46	21	5
	33	26	7
	35	25	19
	54	29	26
	37	27	8
	34		5
	30
	28

## Sheet: Fig 7
A
	Scrambled			Scrambled 4hr 5μM Cd			MED15			MED15 4hr 5μM Cd
MED15	1	1	1	1	0.7	0.4	0.2	0.6	0.2	0.3	0.2	0.4
B
	Scrambled			Scrambled 4hr 5μM Cd			MED15			MED15 4hr 5μM Cd
MT1X	1	1	1	19.5	18.6	14.7	0.8	0.4	1.3	74.8	13.7	31
MT2A	1	1	1	43.1	186.9	56.8	7.3	2	2.6	10.4	18.3	8.7
C
	Ctrl			5μM Cd
MT1X prom.	0.0209513	0.130495	0.0602172	0.351167	0.174183	0.480035
MT1X -10kb	0.00982655	0.0682317	0.426151	0.152628	0.197069	2.07392
MT2A prom	0.0393678	0.354495	0.227331	0.956443	0.775324	1.04706
MT2A -10kb	0.00065288	0.015716	0.0153985	0.0560724	0.0281516	0.131719
D
	0μM Zn				50μM Zn
Slc30a8	0.491753	0.551857	2.83418	0.122208	1.73664	2.55546	3.47386	3.67468
Mt1	2.67522	0.880831	0.00027924	0.48113	16.2338	12.5274	16.3474	14.1697
Mt2	1.20009	1.00804	1.52697	0.428157	9.69793	3.72972	10.4465	9.27213
Med15	1.15421	0.124794	2.63649	0.00892688	1.41364	1.39758	3.36737	2.18681
E
	Med15			Med15 + 100μM Zn
Mt1 prom	0.576398	0.430471	0.545175	2.61763	4.53993	2.61297
Mt1 +10kb	0.62717	0.188626	0.0670163	0.3536	0.225905	0.161923
Slc30a8 enh.	0.794807	0.382603	0.66715	1.76649	1.53462	1.56138
Slc30a8 -10kb	1.39919	1.73998	1.43908	1.17853	1.85806	1.72301
